# Supplementary material for: Phenotypic and genotypic antimicrobial resistance correlation and plasmid characterization in Salmonella spp. isolates from Italy reveal high heterogeneity among serovars
Source: Front Public Health. 2023 Sep 7;11:1221351. doi: 10.3389/fpubh.2023.1221351 (PMC10513437; doi:10.3389/fpubh.2023.1221351)
Supplement: Supplementary file 2 [file Table_1.xlsx]

## Sheet: Foglio1
Supplementary Table S1. Characteristics and susceptibility profile of the 88 Salmonella enterica isolates. S = Susceptible, R = Resistant, NI = Non-interpretable, according to current EUCAST epidemiological cut-off values. AMP = Ampicillin, AZI = Azithromycin, FOT = Cefotaxime, TAZ = Ceftazidime, CHL = Chloramphenicol, CIP = Ciprofloxacin, COL = Colistin, GEN = Gentamycin, MERO = Meropenem, NAL =…
Sample_name	Serovar	Source	Amp	Azi	Fot	Taz	Chl	Cip	Col	Gen	Mero	Nal	Smx	Tet	Tgc	Tmp	Resistance Profile
Derb_A_ST71_17-94877	Derby	A	>64	8	≤0,25	1	>128	0.5	2	32	≤0,03	>128	>1024	>64	≤0,25	>32	AmpChlCipGenNalSulTetTrim
			R	S	S	S	R	R	S	R	S	R	R	R	S	R
Derb_A_ST682_17-43403	Derby	A	≤1	8	≤0,25	≤0,5	≤8	≤0,015	2	≤0,5	≤0,03	≤4	32	≤2	≤0,25	≤0,25
			S	S	S	S	S	S	S	S	S	S	S	S	S	S
Derb_F_ST39_17-43426	Derby	F	2	8	≤0,25	≤0,5	16	0.03	2	≤0,5	≤0,03	≤4	64	≤2	≤0,25	0.5
			S	S	S	S	S	S	S	S	S	S	S	S	S	S
Derb_F_ST40_17-43372	Derby	F	2	8	≤0,25	≤0,5	≤8	0.03	4	≤0,5	0.12	≤4	128	≤2	0.5	0.5	Col
			S	S	S	S	S	S	R	S	S	S	S	S	S	S
Derb_H_ST40_17-94894	Derby	H	≤1	8	1	≤0,5	≤8	≤0,015	2	≤0,5	0.06	≤4	>1024	>64	0.5	≤0,25	FotSulTet
			S	S	R	S	S	S	S	S	S	S	R	R	S	S
Derb_H_ST682_17-106726	Derby	H	≤1	4	≤0,25	1	≤8	≤0,015	2	≤0,5	0.06	≤4	32	≤2	≤0,25	≤0,25
			S	S	S	S	S	S	S	S	S	S	S	S	S	S
Dubl_A_ST1494_17-141138	Dublin	A	≤1	4	≤0,25	≤0,5	≤8	≤0,015	2	1	≤0,03	≤4	16	≤2	≤0,25	0.5
			S	S	S	S	S	S	S	S	S	S	S	S	S	S
Dubl_A_ST10_17-141144	Dublin	A	≤1	4	≤0,25	≤0,5	≤8	≤0,015	8	≤0,5	0.06	≤4	16	≤2	≤0,25	0.5	Col
			S	S	S	S	S	S	R	S	S	S	S	S	S	S
Dubl_F_ST10_19-109645	Dublin	F	≤1	4	≤0,25	≤0,5	≤8	0.03	8	≤0,5	0.06	≤4	≤8	≤2	≤0,25	0.5	Col
			S	S	S	S	S	S	R	S	S	S	S	S	S	S
Dubl_F_ST10_19-10947	Dublin	F	≤1	4	≤0,25	≤0,5	≤8	≤0,015	8	≤0,5	≤0,03	≤4	16	≤2	≤0,25	0.5	Col
			S	S	S	S	S	S	R	S	S	S	S	S	S	S
Dubl_H_ST10_20-77715	Dublin	H	≤1	4	≤0,25	≤0,5	≤8	≤0,015	≤1	≤0,5	≤0,03	≤4	≤8	≤2	≤0,25	≤0,25
			S	S	S	S	S	S	S	S	S	S	S	S	S	S
Ente_A_ST11_18-26234-72	Enteritidis	A	2	8	≤0,25	≤0,5	≤8	0.03	4	≤0,5	≤0,03	≤4	32	≤2	0.5	0.5	Col
			S	S	S	S	S	S	R	S	S	S	S	S	S	S
Ente_A_ST11_16-80468	Enteritidis	A	2	8	≤0,25	≤0,5	≤8	0.03	16	≤0,5	≤0,03	≤4	32	≤2	0.5	≤0,25	Col
			S	S	S	S	S	S	R	S	S	S	S	S	S	S
Ente_F_ST11_19-109519	Enteritidis	F	2	8	≤0,25	≤0,5	≤8	0.03	2	≤0,5	≤0,03	≤4	32	≤2	≤0,25	≤0,25
			S	S	S	S	S	S	S	S	S	S	S	S	S	S
Ente_F_ST11_19-109561	Enteritidis	F	4	8	≤0,25	≤0,5	≤8	0.03	2	≤0,5	≤0,03	≤4	32	≤2	≤0,25	≤0,25
			S	S	S	S	S	S	S	S	S	S	S	S	S	S
Ente_H_ST11_Lucarelli-16-19-14-19_S16	Enteritidis	H	2	8	≤0,25	1	≤8	≤0,015	≤1	≤0,5 S	0.06	≤4	16	≤2	≤0,25	0.5
			S	S	S	S	S	S	S		S	S	S	S	S	S
Ente_H_ST11_16-88911	Enteritidis	H	2	4	≤0,25	≤0,5	≤8	0.03	4	≤0,5	≤0,03	≤4	32	≤2	≤0,25	0.5	Col
			S	S	S	S	S	S	R	S	S	S	S	S	S	S
Hada_A_ST33_19-123384	Hadar	A	>64	4	≤0,25	≤0,5	≤8	0.25	2	≤0,5	≤0,03	>128	16	64	0.5	≤0,25	AmpCipNalTet
			R	S	S	S	S	R	S	S	S	R	S	R	S	S
Hada_A_ST33_19-123385	Hadar	A	>64	4	≤0,25	≤0,5	≤8	0.5	2	≤0,5	≤0,03	>128	16	>64	0.5	≤0,25	AmpCipNalTet
			R	S	S	S	S	R	S	S	S	R	S	R	S	S
Hada_F_ST33_19-96040	Hadar	F	≤1	8	≤0,25	≤0,5	≤8	0.5	2	≤0,5	≤0,03	16	32	64	0.5	≤0,25	CipTet
			S	S	S	S	S	R	S	S	S	S	S	R	S	S
Hada_F_ST33_19-112221	Hadar	F	>64	4	≤0,25	≤0,5	≤8	0.25	2	≤0,5	≤0,03	>128	16	64	0.5	≤0,25	AmpCipNalTet
			R	S	S	S	S	R	S	S	S	R	S	R	S	S
Hada_H_ST473_20-77712	Hadar	H	≤1	4	≤0,25	≤0,5	≤8	0.25	2	≤0,5	≤0,03	8	16	32	≤0,25	≤0,25	CipTet
			S	S	S	S	S	R	S	S	S	S	S	R	S	S
Hada_H_ST33_20-77714	Hadar	H	2	4	≤0,25	≤0,5	≤8	0.03	2	≤0,5	≤0,03	≤4	16	≤2	≤0,25	≤0,25
			S	S	S	S	S	S	S	S	S	S	S	S	S	S
Infa_A_ST32_18-97049-67	Infantis	A	2	8	≤0,25	≤0,5	≤8	0.03	2	≤0,5	≤0,03	≤4	32	≤2	≤0,25	≤0,25
			S	S	S	S	S	S	S	S	S	S	S	S	S	S
Infa_A_ST5275_18-97049-43	Infantis	A	4	8	≤0,25	≤0,5	≤8	0.25	2	≤0,5	≤0,03	>128	>1024	>64	0.5	>32	CipNalSulTetTrim
			S	S	S	S	S	R	S	S	S	R	R	R	S	R
Infa_F_ST32_19-96052	Infantis	F	>64	8	≤0,5	≤0,5	≤8	0.5	2	≤0,5	≤0,03	>128	32	4	0.5	>32	AmpCipNalTrim
			R	S	S	S	S	R	S	S	S	R	S	S	S	R
Infa_F_ST32_18-97049-46	Infantis	F	2	16	0.5	≤0,5	≤8	0.5	2	≤0,5	≤0,03	>128	>1024	>64	1	>32	CipNalSulTetTrim
			S	S	S	S	S	R	S	S	S	R	R	R	S	R
Infa_H_ST32_20-27302	Infantis	H	>64	8	>4	4	≤8	0.25	2	≤0,5	0.06	>128	>1024	>64	0.5	>32	AmpFotCipNalSulTetTrim
			R	S	R	S	S	R	S	S	S	R	R	R	S	R
Infa_H_ST32_Lucarelli-19-55-20-18_S19	Infantis	H	2	8	≤0,25	≤0,5	≤8	0.03	2	≤0,5	≤0,03	≤4	32	≤2	≤0,25	0.5
			S	S	S	S	S	S	S	S	S	S	S	S	S	S
Kent_A_ST152_19-96053	Kentucky	A	≤1	4	≤0,25	≤0,5	≤8	0.25	2	≤0,5	≤0,03	>128	32	≤2	≤0,25	≤0,25	CipNal
			S	S	S	S	S	R	S	S	S	R	S	S	S	S
Kent_A_ST152_19-98035	Kentucky	A	≤1	8	≤0,25	≤0,5	≤8	0.25	2	1	≤0,03	>128	64	≤2	≤0,25	≤0,25	CipNal
			S	S	S	S	S	R	S	S	S	R	S	S	S	S
Kent_F_ST152_19-96025	Kentucky	F	≤1	8	≤0,25	≤0,5	≤8	0.25	2	≤0,5	≤0,03	>128	32	≤2	≤0,25	≤0,25	CipNal
			S	S	S	S	S	R	S	S	S	R	S	S	S	S
Kent_F_ST198_19-98826	Kentucky	F	≤1	4	≤0,25	≤0,5	≤8	0.03	2	≤0,5	≤0,03	≤4	64	≤2	≤0,25	≤0,25
			S	S	S	S	S	S	S	S	S	S	S	S	S	S
Kent_H_ST198_Lucarelli-26-23-02-18_S26	Kentucky	H	>64	8	≤0,25 S	1	≤8	>8	2	16	0,06 S	>128 R	>1024 R	>64 R	0.5	≤0,25 S	AmpCipGenNalSulTet
			R	S		S	S	R	S	R					S
Kent_H_ST198_20-27309	Kentucky	H	>64	8	≤0,25 S	1	≤8	8	2	32	≤0,03 S	>128 R	>1024 R	>64 R	0.5	≤0,25 S	AmpCipGenNalSulTet
			R	S		S	S	R	S	R					S
Livi_A_ST1941_19-109673	Livingstone	A	≤1	8	≤0,25	≤0,5	≤8	0.03	2	≤0,5	≤0,03	≤4	32	≤2	≤0,25	0.5
			S	S	S	S	S	S	S	S	S	S	S	S	S	S
Livi_A_ST457_19-38110-18	Livingstone	A	≤1	8	≤0,25 S	≤0,5 S	≤8	0.03	2	≤0,5 S	0,06 S	≤4	32	≤2	≤0,25 S	1
			S	S			S	S	S			S	S	S		S
Livi_F_ST457_19-96011	Livingstone	F	>64	8	≤0,25	≤0,5	>128	≤0,015	2 S	4	0.06	≤4	>1024	>64	≤0,25	>32	AmpChlGenSulTetTrim
			R	S	S	S	R	S		R	S	S	R	R	S	R
Livi_F_ST1941_19-109566	Livingstone	F	≤1	8	≤0,25	≤0,5	≤8	0.03	2	≤0,5	≤0,03	≤4	16	≤2	≤0,25	0.5
			S	S	S	S	S	S	S	S	S	S	S	S	S	S
Livi_H_ST457_Villa-22-88-15-19	Livingstone	H	≤1	8	≤0,25	≤0,5	≤8	≤0,015	2	≤0,5	≤0,03	≤4	32	≤2	≤0,25	≤0,25
			S	S	S	S	S	S	S	S	S	S	S	S	S	S
Livi_H_ST457_20-27308	Livingstone	H	2	8	≤0,25	≤0,5	>128	0.03	2	≤0,5	≤0,03	≤4	32	≤2	≤0,25	0.5	Chl
			S	S	S	S	R	S	S	S	S	S	S	S	S	S
Mban_A_ST413_19-98037	Mbandaka	A	>64	8	≤0,25 S	≤0,5 S	≤8	0.5	2	1	≤0,03 S	16	64	≤2	≤0,25 S	≤0,25 S	AmpCip
			R	S			S	R	S	S		S	S	S
Mban_A_ST413_19-109690	Mbandaka	A	≤1	8	≤0,25	1	≤8	≤0,015	2	≤0,5	≤0,03	≤4	64	≤2	≤0,25	0.5
			S	S	S	S	S	S	S	S	S	S	S	S	S	S
Mban_F_ST413_19-96061	Mbandaka	F	≤1	8	≤0,25	≤0,5	≤8	≤0,015	≤1	1	≤0,03	≤4	64	≤2	≤0,25	0.5
			S	S	S	S	S	S	S	S	S	S	S	S	S	S
Mban_F_ST413_19-109574	Mbandaka	F	≤1	8	≤0,25 S	≤0,5 S	≤8	≤0,015 S	≤1	≤0,5 S	≤0,03 S	≤4	64	>64	≤0,25 S	1
			S	S			S		S			S	S	S		S
Mban_H_ST413_Villa-11-71-37-14	Mbandaka	H	≤1	4	≤0,25	≤0,5	≤8	≤0,015	≤1	≤0,5	≤0,03	≤4	32	≤2	≤0,25	≤0,25
			S	S	S	S	S	S	S	S	S	S	S	S	S	S
Mont_A_ST4_19-109691	Montevideo	A	2	8	≤0,25	≤0,5	≤8	≤0,015	2	≤0,5	0.06	≤4	16	≤2	≤0,25	≤0,25
			S	S	S	S	S	S	S	S	S	S	S	S	S
Mont_A_ST316_19-109291	Montevideo	A	≤1	8	≤0,25	≤0,5	≤8	0.25	2	≤0,5	≤0,03	8	16	≤2	≤0,25	≤0,25	Cip
			S	S	S	S	S	R	S	S	S	S	S	S	S	S
Mont_F_ST316_19-123380	Montevideo	F	2	8	≤0,25	≤0,5	≤8	0.25	2	≤0,5	≤0,03	8	32	≤2	≤0,25	≤0,25	Cip
			S	S	S	S	S	R	S	S	S	S	S	S	S	S
Mont_F_ST316_19-123375	Montevideo	F	≤1	8	≤0,25	≤0,5	≤8	0.03	2	1	≤0,03	≤4	16	≤2	0.5	≤0,25
			S	S	S	S	S	S	S	S	S	S	S	S	S	S
Mont_H_ST4_20-27307	Montevideo	H	>64	8	≤0,25	≤0,5	≤8	0.03	2	≤0,5	≤0,03	≤4	>1024	32	0.5	>32	AmpSulTetTrim
			R	S	S	S	S	S	S	S	S	S	R	R	S	R
Mont_H_ST316_Villa-14-13-17-19	Montevideo	H	≤1	8	≤0,25 S	≤0,5 S	≤8	≤0,015 S	2	≤0,5 S	≤0,03 S	≤4	16	≤2	≤0,25 S	≤0,25 S
			S	S			S		S			S	S	S
MVST_A_ST34_17-71879	MVST	A	>64	4	≤0,25 S	≤0,5 S	≤8	≤0,015 S	2	≤0,5 S	≤0,03 S	≤4	>1024 R	>64 R	≤0,25 S	≤0,25 S	AmpSulTet
			R	S			S		S			S
MVST_A_ST34_17-71883	MVST	A	>64	4	≤0,25	≤0,5	≤8	0.03	2	≤0,5	0.06	≤4	>1024	>64	0.5	≤0,25	AmpSulTet
			R	S	S	S	S	S	S	S	S	S	R	R	S	S
MVST_F_ST34_17-71864	MVST	F	>64	4	≤0,25	≤0,5	≤8	0.03	2	≤0,5	≤0,03	≤4	>1024	>64	≤0,25	≤0,25	AmpSulTet
			R	S	S	S	S	S	S	S	S	S	R	R	S	S
MVST_F_ST34_17-71882	MVST	F	>64	8	≤0,25	≤0,5	≤8	0.03	2	≤0,5	≤0,03	≤4	>1024	≤2	0.5	≤0,25	AmpSul
			R	S	S	S	S	S	S	S	S	S	R	S	S	S
MVST_H_ST34_20-27314	MVST	H	>64	8	≤0,25	≤0,5	≤8	≤0,015	2	≤0,5	≤0,03	≤4	>1024	>64	≤0,25	≤0,25	AmpSulTet
			R	S	S	S	S	S	S	S	S	S	R	R	S	S
MVST_H_ST34_Lucarelli-22-16-09-18_S22	MVST	H	>64	8	≤0,25	≤0,5	≤8	0.03	2	≤0,5	0.06	≤4	>1024	>64	0.5	≤0,25	AmpSulTet
			R	S	S	S	S	S	S	S	S	S	R	R	S	S
Newp_A_ST45_19-109590	Newport	A	>64	8	≤0,25	≤0,5	≤8	0.03	2	≤0,5	≤0,03	≤4	>1024	>64	0.5	>32	AmpSulTetTrim
			R	S	S	S	S	S	S	S	S	S	R	R	S	R
Newp_A_ST45_19-109588	Newport	A	2	8	≤0,25	1 S	≤8	0.03	2	≤0,5	≤0,03	≤4	32	≤2	≤0,25	≤0,25
			S	S	S		S	S	S	S	S	S	S	S	S	S
Newp_F_ST45_19-98047	Newport	F	>64	8	≤0,25 S	≤0,5 S	≤8	0.5	4	1	≤0,03 S	16	>1024 R	>64 R	1	>32	AmpCipColSulTetTrim
			R	S			S	R	R	S		S			S	R
Newp_F_ST166_19-96037	Newport	F	>64	8	≤0,25 S	≤0,5 S	≤8	0.5	2	≤0,5 S	≤0,03 S	32	32	>64 R	0.5	0.5	AmpCipNalTet
			R	S			S	R	S			R	S		S	S
Newp_H_ST166_Villa-05-38-5-17	Newport	H	≤1	4	≤0,25	≤0,5	≤8	≤0,015	2	≤0,5	≤0,03	≤4	16	≤2	≤0,25	≤0,25
			S	S	S	S	S	S	S	S	S	S	S	S	S	S
Newp_H_ST223_Villa-09-37-13-19	Newport	H	2	8	≤0,25	≤0,5	≤8	0.03	2	≤0,5	≤0,03	≤4	32	≤2	≤0,25	≤0,25
			S	S	S	S	S	S	S	S	S	S	S	S	S	S
Riss_A_ST469_19-112167	Rissen	A	≤1	16	≤0,25	≤0,5	>128	≤0,015	2	>32	≤0,03	≤4	32	64	1	≤0,25	Chl
			S	S	S	S	R	S	S	S	S	S	S	S	S	S
Riss_A_ST469_19-109581	Rissen	A	≤1	8	≤0,25	≤0,5	≤8	≤0,015	2	≤0,5	≤0,03	≤4	32	≤2	≤0,25	≤0,25
			S	S	S	S	S	S	S	S	S	S	S	S	S	S
Riss_F_ST469_19-95995	Rissen	F	>64	>64	≤0,25	≤0,5	>128	0.03	2	>32	≤0,03	≤4	>1024	>64	≤0,25	>32	AmpAziChlGenSulTetTrim
			R	R	S	S	R	S	S	R	S	S	R	R	S	R
Riss_F_ST469_19-98836	Rissen	F	2	8	≤0,25	≤0,5	≤8	0.03	2	≤0,5	≤0,03	≤4	64	≤2	≤0,25	0.5
			S	S	S	S	S	S	S	S	S	S	S	S	S	S
Riss_H_ST469_Villa-31-68-29-18	Rissen	H	2	8	≤0,25	≤0,5	≤8	0.03	2	1	≤0,03	8	32	>64	1	0.5	Tet
			S	S	S	S	S	S	S	S	S	S	S	R	S	S
Riss_H_ST469_20-27313	Rissen	H	2	16	≤0,25	≤0,5	≤8	0.03	2	≤0,5	≤0,03	8	64	>64	1	0.5	Tet
			S	S	S	S	S	S	S	S	S	S	S	R	S	S
Senf_A_ST14_19-98049	Senftenberg	A	≤1	8	≤1	≤0,5	≤8	0.03	2	≤0,5	≤0,03	≤4	32	≤2	0.5	0.5
			S	S	S	S	S	S	S	S	S	S	S	S	S	S
Senf_A_ST14_19-109705	Senftenberg	A	2	4	≤0,25	≤0,5	≤8	0.03	2	≤0,5	≤0,03	≤4	32	≤2	≤0,25	0.5
			S	S	S	S	S	S	S	S		S	S	S	S	S
Senf_F_ST14_19-112188	Senftenberg	F	≤1	4	≤0,25	≤0,5	≤8	≤0,015	2	≤0,5	≤0,03	≤4	32	≤2	≤0,25	0.5
			S	S	S	S	S	S	S	S	S	S	S	S	S	S
Senf_F_ST14_19-109603	Senftenberg	F	≤1	4	≤0,25	≤0,5	≤8	0.03	2	≤0,5	≤0,03	≤4	32	≤2	≤0,25	0.5
			S	S	S	S	S	S	S	S	S	S	S	S	S	S
Senf_H_ST210_Villa-17-77-14-18	Senftenberg	H	2	8	≤0,25	1	≤8	0.03	2	≤0,5	≤0,03	≤4	16	≤2	≤0,25	≤0,25
			S	S	S	S	S	S	S	S	S	S	S	S	S	S
Senf_H_ST14_Villa-27-47-14-18	Senftenberg	H	≤1	8	≤0,25	≤0,5	≤8	0.03	2	1 S	≤0,03	≤4	32	≤2	≤0,25	0.5
			S	S	S	S	S	S	S		S	S	S	S		S
Thom_A_ST26_19-109613	Thompson	A	≤1	8	≤0,25	≤0,5	≤8	0.5	2	≤0,5	≤0,03	16	32	≤2	≤0,25	≤0,25	Cip
			S	S	S	S	S	R	S	S	S	S	S	S	S	S
Thom_A_ST26_19-96066	Thompson	A	>64	8	≤0,25	≤0,5	≤8	0.25	2	≤0,5	≤0,03	>128	32	16	≤0,25	≤0,25	AmpCipNalTet
			R	S	S	S	S	R	S	S	S	R	S	R		S
Thom_F_ST26_19-123367	Thompson	F	≤1	8	≤0,25	≤0,5	≤8	0.03	2	≤0,5	≤0,03	≤4	32	≤2	≤0,25	≤0,25
			S	S	S	S	S	S	S	S	S	S	S	S	S	S
Thom_F_ST26_19-109609	Thompson	F	2	8	≤0,25	≤0,5	≤8	0.03	2	≤0,5	≤0,03	≤4	32	≤2	≤0,25	0.5
			S	S	S	S	S	S	S	S	S	S	S	S	S
Thom_H_ST26_Villa-25-53-11-16	Thompson	H	2	8	≤0,25	≤0,5	≤8	≤0,015	2	≤0,5	≤0,03	≤4	32	≤2	≤0,25	≤0,25
			S	S	S		S	S	S	S	S	S	S	S	S	S
Thom_H_ST5084_20-27315	Thompson	H	≤1	4	≤0,25	≤0,5	≤8	0.03	2 S	≤0,5	0.06	≤4	32	≤2	≤0,25	0.5
			S	S	S		S	S		S	S	S	S	S	S	S
Typh_A_ST19_19-96016	Typhimurium	A	>64	4	≤0,25	≤0,5	128	0.25	2	≤0,5	≤0,03	>128	>1024	32	≤0,25	≤0,25	AmpChlCipNalSulTet
			R	S	S	S	R	R	S	S	S	R	R	R	S	S
Typh_A_ST34_699-119	Typhimurium	A	≤1	4	≤0,25 S	≤0,5 S	≤8	0.03	2	≤0,5 S	≤0,03 S	≤4	16	≤2	≤0,25 S	≤0,25 S
			S	S			S	S	S			S	S	S
Typh_F_ST34_19-98051	Typhimurium	F	>64	8	≤0,25	≤0,5	≤8	0.03	2	1	≤0,03	≤4	>1024	>64	≤0,25	≤0,25	AmpSulTet
			R	S	S	S	S	S	S	S	S	S	R	R	S	S
Typh_F_ST19_19-96065	Typhimurium	F	≤1	4	≤0,25	≤0,5	≤8	0.03	2	1	0.06	≤4	32	≤2	≤0,25	≤0,25
			S	S	S	S	S	S	S	S		S	S	S	S
Typh_H_ST19_20-77702	Typhimurium	H	>64	8	≤0,25 S	1	≤8	0.03	2	≤0,5 S	≤0,03 S	≤4	16	≤2	≤0,25 S	≤0,25 S	Amp
			R	S		S	S	S	S			S	S	S
Typh_H_ST19_20-77710	Typhimurium	H	>64	4	≤0,25	≤0,5	32	0.5	2	≤0,5	0.06	>128	>1024	64	≤0,25	≤0,25	AmpChlCipNalSulTet
			R	S	S	S	R	R	S		S	R	R	R	S	S
