# Supplementary material for: Phenotypic and genotypic antimicrobial resistance correlation and plasmid characterization in Salmonella spp. isolates from Italy reveal high heterogeneity among serovars
Source: Front Public Health. 2023 Sep 7;11:1221351. doi: 10.3389/fpubh.2023.1221351 (PMC10513437; doi:10.3389/fpubh.2023.1221351)
Supplement: Supplementary file 3 [file Table_2.xlsx]

## Sheet: Foglio1
Supplementary Table S2. List of samples whose DNA sequences matched at least with one plasmid replicon. Contigs containing both a plasmid replicon and ARG(s) are highlighted.
	Contigs containing both a plasmid replicon and ARG(s)
Sample name	Col(pHAD28)	Col156	Col3M	Col440I	ColE10	ColpVC	IncFIA(HI1)	IncFIB(pECLA)	IncFIB(pN55391)	IncFIB(S)	IncFII	IncFII(S)	IncHI1B(pNDM-CIT)	IncHI1B(R27)	IncHI2	IncHI2A	IncI1-I(Alpha)	IncN	IncQ1	IncX1	IncX4	IncY
Derb_A_ST71_17-94877	CP041118				DQ517526	CP057498	NZ_LT985296							NZ_CP058810					NC_013365
Derb_H_ST40_17-94894				NZ_CP060080
Dubl_A_ST10_17-141144	AY178821																			NZ_CP066011
Dubl_A_ST1494_17-141138												NZ_CP014050								NZ_CP069446
Dubl_F_ST10_19-10947																				NZ_CP066011
Dubl_F_ST10_19-109645				NZ_CP011606								NZ_CP014050								NZ_CP024664
Dubl_H_ST10_20-77715																				NZ_CP066011
Ente_A_ST11_18-26234-72												NZ_CP080092
Ente_F_ST11_19-109519												NZ_CP080092
Ente_F_ST11_19-109561												NZ_CP080092
Ente_H_ST11_16-88911												NZ_CP080092
Ente_H_ST11_Lucarelli-16-19-14-19_S16												NZ_CP080092
Hada_F_ST33_19-96040	NZ_CP048315
Hada_H_ST33_20-77714	NZ_CP054899
Hada_H_ST473_20-77712	NZ_CP049153										NZ_CP010223
Infa_A_ST5275_18-97049-43									NZ_CP085984
Infa_F_ST32_18-97049-46									NZ_CP085984
Infa_F_ST32_19-96052									NZ_CP085984												NZ_MW390518
Kent_A_ST152_19-96053				NZ_CP019023
Kent_A_ST152_19-98035																				NZ_CP058673
Kent_F_ST152_19-96025				NZ_CP019023																NZ_CP086609
Kent_F_ST198_19-98826	NZ_CP086549
Kent_H_ST198_20-27309		NZ_CP063498
Kent_H_ST198_Lucarelli-26-23-02-18_S26																	NZ_CP027327
Livi_A_ST1941_19-109673								NZ_CP059713
Livi_F_ST1941_19-109566								CP056777
Livi_F_ST457_19-96011																CP042616			NZ_KP689347			NZ_CP028125
Livi_H_ST457_20-27308																			NZ_KP689347
Livi_H_ST457_Villa-22-88-15-19	CM008903
Mban_A_ST413_19-98037																		NZ_CP069649
Mban_F_ST413_19-109574						NZ_CP030793
Mont_A_ST316_19-109291	CM008903		NC_021511
Mont_F_ST316_19-123375	NC_015515
Mont_F_ST316_19-123380			NC_021511
MVST_A_ST34_17-71879																			NC_013365
MVST_A_ST34_17-71883																			NC_013365
MVST_F_ST34_17-71864																			NC_013365
MVST_F_ST34_17-71882																			NC_013365
MVST_H_ST34_20-27314																			NC_013365
MVST_H_ST34_Lucarelli-22-16-09-18_S22		CP057700																	NC_013365
Newp_A_ST45_19-109590						NZ_CP080171												CP057077
Newp_F_ST166_19-96037	NZ_CP054899																			NZ_MW390516
Newp_F_ST45_19-98047	NZ_CP081672																	CP027050
Riss_A_ST469_19-112167	NZ_CP063336																NZ_CP018993
Riss_F_ST469_19-95995	NZ_CP063338															CP091551			NC_013365
Riss_F_ST469_19-98836	NZ_CP063338
Riss_H_ST469_20-27313	NZ_CP063338
Senf_A_ST14_19-98049	NZ_CP081780
Senf_F_ST14_19-109603				NZ_CP070532
Senf_F_ST14_19-112188				NZ_CP042555
Senf_H_ST14_Villa-27-47-14-18		CP043038
Senf_H_ST210_Villa-17-77-14-18	CM008903																	CP088696
Thom_A_ST26_19-109613	CP069690												NZ_CP026208
Thom_A_ST26_19-96066	NZ_CP067541
Thom_F_ST26_19-123367						AY178821
Typh_A_ST19_19-96016										NZ_CP014050		NZ_CP093387
Typh_A_ST34_699-119	NZ_CP063338																NZ_CP070070
Typh_F_ST19_19-96065						NZ_CP030793				NZ_CP058809		NZ_CP058809
Typh_F_ST34_19-98051																			NZ_CP072977
Typh_H_ST19_20-77702																			CP061254
Typh_H_ST19_20-77710												NZ_CP065719
