# Supplementary material for: Phenotypic and genotypic antimicrobial resistance correlation and plasmid characterization in Salmonella spp. isolates from Italy reveal high heterogeneity among serovars
Source: Front Public Health. 2023 Sep 7;11:1221351. doi: 10.3389/fpubh.2023.1221351 (PMC10513437; doi:10.3389/fpubh.2023.1221351)
Supplement: Supplementary file 4 [file Table_3.xlsx]

## Sheet: Foglio1
	Plamids with ARGs located on the same contig				Plasmids without ARGs on the same contig
Sample name	Inc group/Col group	Resistance profile in the same contig	Inc group/Col group	Resistance profile in the same contig
Derb_A_ST71_17-94877	IncFIA(HI1)	tet(B)	IncQ1	aph(3'')-Ib;aph(6)-Id;sul2	ColE10	IncHI1A	IncHI1B(R27)	Col(pHAD28)	ColpVC
Derb_H_ST40_17-94894					Col440I
Dubl_A_ST10_17-141144					IncX1	Col(pHAD28)
Dubl_A_ST1494_17-141138					IncX1	IncFII(S)
Dubl_F_ST10_19-10947					IncX1	Col(pHAD28)
Dubl_F_ST10_19-109645					IncX1	Col440I	IncFII(S)
Dubl_H_ST10_20-77715					IncX1
Ente_A_ST11_18-26234-72					IncFII(S)
Ente_F_ST11_19-109519					IncFII(S)
Ente_F_ST11_19-109561					IncFII(S)
Ente_H_ST11_16-88911					IncFII(S)
Ente_H_ST11_Lucarelli-16-19-14-19_S16					IncFII(S)
Hada_F_ST33_19-96040					Col(pHAD28)
Hada_H_ST33_20-77714					Col(pHAD28)
Hada_H_ST473_20-77712					Col440I	IncFII
Infa_A_ST5275_18-97049-43					IncFIB(pN55391)
Infa_F_ST32_18-97049-46					IncFIB(pN55391)
Infa_F_ST32_19-96052					IncFIB(pN55391)	IncX4
Kent_A_ST152_19-96053					Col440I
Kent_A_ST152_19-98035					IncX1
Kent_F_ST152_19-96025					IncX1	Col440I
Kent_F_ST198_19-98826					Col(pHAD28)
Kent_H_ST198_20-27309					Col156
Kent_H_ST198_Lucarelli-26-23-02-18_S26					IncI1-Iα
Livi_A_ST1941_19-109673					IncFIB(pECLA)
Livi_F_ST1941_19-109566					IncFIB(pECLA)
Livi_F_ST457_19-96011	IncHI2/2A	aadA1;blaOXA-10;sul1 (2 copies)	IncQ1	floR	IncY
Livi_H_ST457_20-27308	IncQ1	floR
Livi_H_ST457_Villa-22-88-15-19					Col(pHAD28)
Mban_A_ST413_19-98037					IncN
Mban_F_ST413_19-109574					ColpVC
Mont_A_ST316_19-109291					Col3M
Mont_F_ST316_19-123375					Col(pHAD28)
Mont_F_ST316_19-123380					Col3M
MVST_A_ST34_17-71879	IncQ1	aph(3'')-Ib; aph(6)-Id;sul2
MVST_A_ST34_17-71883	IncQ1	aph(3'')-Ib; aph(6)-Id;sul2
MVST_F_ST34_17-71864	IncQ1	aph(3'')-Ib; aph(6)-Id;sul2
MVST_F_ST34_17-71882	IncQ1	aph(3'')-Ib; aph(6)-Id;sul2
MVST_H_ST34_20-27314	IncQ1	aph(3'')-Ib; aph(6)-Id;sul2
MVST_H_ST34_Lucarelli-22-16-09-18_S22	IncQ1	aph(3'')-Ib; aph(6)-Id;sul2			Col156
Newp_A_ST45_19-109590	IncN	aph(3'')-Ib; aph(6)-Id;tet(A);blaTEM-1B;sul2;dfrA14			ColpVC
Newp_F_ST166_19-96037	IncX1	tet(A);blaTEM-1B			Col(pHAD28)
Newp_F_ST45_19-98047					Col(pHAD28)	IncN
Riss_A_ST469_19-112167					IncI1-Iα
Riss_F_ST469_19-95995	IncQ1	aph(3'')-Ib; aph(6)-Id;sul2			IncHI2/2A
Riss_F_ST469_19-98836					Col(pHAD28)
Riss_H_ST469_20-27313					Col(pHAD28)
Senf_A_ST14_19-98049					Col(pHAD28)
Senf_F_ST14_19-109603					Col440I
Senf_F_ST14_19-112188					Col440I
Senf_H_ST14_Villa-27-47-14-18					Col156
Senf_H_ST210_Villa-17-77-14-18					IncN
Thom_A_ST26_19-109613					Col(pHAD28)		IncHI1B(pNDM-CIT)
Thom_A_ST26_19-96066					Col(pHAD28)
Thom_F_ST26_19-123367					ColpVC
Typh_A_ST19_19-96016					IncFII(S)
Typh_A_ST34_699-119					IncI1-Iα	Col(pHAD28)
Typh_F_ST19_19-96065					ColpVC	IncFIB(S)	IncFII(S)
Typh_F_ST34_19-98051	IncQ1	aph(3'')-Ib; aph(6)-Id;sul2
Typh_H_ST19_20-77702	IncQ1	aph(3'')-Ib; aph(6)-Id;tet(A);sul2
Typh_H_ST19_20-77710					IncFII(S)
